# Supplementary material for: Antimicrobial Potential of Microorganisms Isolated from the Bottom Sediments of Lake Baikal
Source: Antibiotics (Basel). 2021 Jul 30;10(8):927. doi: 10.3390/antibiotics10080927 (PMC8388859; doi:10.3390/antibiotics10080927)
Supplement: Supplementary file 1 [file antibiotics-10-00927-s001.zip]

Archive with 1 entries (1 files):
- antibiotics-1267748-Supplementary.pdf
